# Supplementary material for: Survival in Advanced-Stage Epithelial Ovarian Cancer Patients with Cardiophrenic Lymphadenopathy Who Underwent Cytoreductive Surgery: A Systematic Review and Meta-Analysis
Source: Cancers (Basel). 2021 Oct 7;13(19):5017. doi: 10.3390/cancers13195017 (PMC8507882; doi:10.3390/cancers13195017)
Supplement: Supplementary file 1 [file cancers-13-05017-s001.zip]

Archive with 1 entries (1 files):
- cancers-1381067-Supplementary material  for XML update.pdf
